# Supplementary material for: AKR1C1 as a Biomarker for Differentiating the Biological Effects of Combustible from Non-Combustible Tobacco Products
Source: Genes (Basel). 2017 May 3;8(5):132. doi: 10.3390/genes8050132 (PMC5448006; doi:10.3390/genes8050132)
Supplement: Supplementary file 1 [file genes-08-00132-s001.zip]

Archive with 6 entries (6 files):
- Genes_journal_Supp_figs_tables/Figure S1.jpg
- Genes_journal_Supp_figs_tables/Sup_Table1-Chemical_analysis.docx
- Genes_journal_Supp_figs_tables/Sup_Table2_SigGenes_HGEC.xlsx
- Genes_journal_Supp_figs_tables/Sup_Table3_SigGenes_101A.xlsx
- Genes_journal_Supp_figs_tables/Sup_Table4_SigGenes_101B.xlsx
- Genes_journal_Supp_figs_tables/Sup_Table5_GSEA_HGEC.xlsx
